# Supplementary material for: A Proteome-Wide Immunoinformatics Tool to Accelerate T-Cell Epitope Discovery and Vaccine Design in the Context of Emerging Infectious Diseases: An Ethnicity-Oriented Approach
Source: Front Immunol. 2021 Feb 26;12:598778. doi: 10.3389/fimmu.2021.598778 (PMC7952308; doi:10.3389/fimmu.2021.598778)
Supplement: Supplementary file 1 [file DataSheet_1.xlsx]

## Sheet: A0101
Allele	Peptide	Scaled score
HLA-A*0101	MGVIGDQYV	0
HLA-A*0101	GVIGDQYVK	0
HLA-A*0101	VIGDQYVKV	0
HLA-A*0101	IGDQYVKVD	0
HLA-A*0101	GDQYVKVDP	0
HLA-A*0101	DQYVKVDPV	0
HLA-A*0101	QYVKVDPVA	0
HLA-A*0101	YVKVDPVAA	0
HLA-A*0101	VKVDPVAAL	0
HLA-A*0101	KVDPVAALF	83
HLA-A*0101	VDPVAALFF	0
HLA-A*0101	DPVAALFFF	0
HLA-A*0101	PVAALFFFD	0
HLA-A*0101	VAALFFFDI	0
HLA-A*0101	AALFFFDID	0
HLA-A*0101	ALFFFDIDL	0
HLA-A*0101	LFFFDIDLQ	0
HLA-A*0101	FFFDIDLQA	0
HLA-A*0101	FFDIDLQAG	0
HLA-A*0101	FDIDLQAGI	0
HLA-A*0101	DIDLQAGIL	0
HLA-A*0101	IDLQAGILA	0
HLA-A*0101	DLQAGILAR	0
HLA-A*0101	LQAGILARN	0
HLA-A*0101	QAGILARNL	0
HLA-A*0101	AGILARNLV	0
HLA-A*0101	GILARNLVP	0
HLA-A*0101	ILARNLVPM	0
HLA-A*0101	LARNLVPMV	0
HLA-A*0101	ARNLVPMVA	0
HLA-A*0101	RNLVPMVAT	0
HLA-A*0101	NLVPMVATV	0
HLA-A*0101	LVPMVATVQ	0
HLA-A*0101	VPMVATVQG	0
HLA-A*0101	PMVATVQGQ	0
HLA-A*0101	MVATVQGQN	0
HLA-A*0101	VATVQGQNL	0
HLA-A*0101	ATVQGQNLK	0
HLA-A*0101	TVQGQNLKY	100
HLA-A*0101	VQGQNLKYQ	0
HLA-A*0101	QGQNLKYQE	0
HLA-A*0101	GQNLKYQEF	0
HLA-A*0101	FTGLIGMLY	100
HLA-A*0101	LSALRTGWY	100
HLA-A*0101	ISDYFHNTY	100
HLA-A*0101	VSVGNTLYY	100
HLA-A*0101	LSDSTMTNY	91
HLA-A*0101	ATNNIHWSY	88
HLA-A*0101	LSVLRTGWY	88
HLA-A*0101	NIDTALTLY	84
HLA-A*0101	YLEKESIYY	83
HLA-A*0101	CTTYGTDLY	83
HLA-A*0101	KIEEQSGLY	48
HLA-A*0101	LTQAKIAPY	41
HLA-A*0101	ITQSLISKY	40
HLA-A*0101	VVSGDILSY	40
HLA-A*0101	LSCRICTTY	39
HLA-A*0101	SSAMIRTNY	38
HLA-A*0101	KSNRYNDNY	35
HLA-A*0101	LSDDRLNKF	25
HLA-A*0101	IADNITPVY	23
HLA-A*0101	QSTEGSTLY	22
HLA-A*0101	FVNIFMQAY	18
HLA-A*0101	ITDHMFINL	18
HLA-A*0101	ALNSLKLLY	13
HLA-A*0101	IIEDIYTIY	11
HLA-A*0101	ISDHAFMDF	9
HLA-A*0101	EMEQVVEVY	1
HLA-A*0101	LVHNSTSLY	1
HLA-A*0101	YLENIEIIY	0
HLA-A*0101	ITTCMDVIY	0
HLA-A*0101	GTPRNQDLY	0
HLA-A*0101	LKDDLDHHY	0
HLA-A*0101	LTRTDRGWY	0
HLA-A*0101	ITNAKIIPY	0
HLA-A*0101	KTLTITTLY	0
HLA-A*0101	LTDQLTKLK	0
HLA-A*0101	NSPKGELNY	0
HLA-A*0101	NLNNLSELY	0
HLA-A*0101	SSGIIIEKY	0
HLA-A*0101	KTIQHNGVY	0
HLA-A*0101	KTFSNGCDY	0
HLA-A*0101	FAGLFMNAY	0
HLA-A*0101	CTYRHAPPY	0
HLA-A*0101	LSITELSKY	0
HLA-A*0101	TSNLFYINY	0
HLA-A*0101	ATFTFLVNY	0
HLA-A*0101	ILAHKISDY	0
HLA-A*0101	GSTNVVQGY	0
HLA-A*0101	LSDSKHVAL	0
HLA-A*0101	ITFERLKNY	0
HLA-A*0101	GLDEVKADY	0
HLA-A*0101	SIGTLGLTY	0
HLA-A*0101	GSYIFNGPY	0
HLA-A*0101	LSEQDFLEL	0
HLA-A*0101	TSRCRVTMY	0
HLA-A*0101	GIHLSDLSY	0
HLA-A*0101	STYTAAVQY	0
HLA-A*0101	GSLTQELEY	0
HLA-A*0101	LIAVGLLLY	0
HLA-A*0101	VLELIDSSY	0
HLA-A*0101	TVCEVKTVY	0
HLA-A*0101	VLSDALKRY	0
HLA-A*0101	CLGSLGISY	0
HLA-A*0101	HLGIIEDIY	0
HLA-A*0101	KSLIPFLCY	0
HLA-A*0101	GTVLENNDY	0
HLA-A*0101	TVSVGNTLY	0
HLA-A*0101	HSVFILSYY	0
HLA-A*0101	VILTQLFLY	0
HLA-A*0101	DTAGNKPNY	0
HLA-A*0101	ITEDANHKF	0
HLA-A*0101	HALCNNKLY	0
HLA-A*0101	WLIHWFNLY	0
HLA-A*0101	LLFISSCLY	0
HLA-A*0101	TLSIALNIY	0
HLA-A*0101	KSYVVKQEY	0
HLA-A*0101	NINISTTNY	0
HLA-A*0101	TLLCGEILY	0
HLA-A*0101	GISNKSNRY	0
HLA-A*0101	IMYTMDIKY	0
HLA-A*0101	GSCLLKRPY	0
HLA-A*0101	NATVALDEY	0
HLA-A*0101	KIMILPDKY	0
HLA-A*0101	SCSTITEGY	0
HLA-A*0101	YLSELLNSL	0
HLA-A*0101	YLLSSLSML	0
HLA-A*0101	KLFPQYLSV	0
HLA-A*0101	TLSGFQFIL	0
HLA-A*0101	FIMSLILNI	0
HLA-A*0101	GLLSRILSV	0
HLA-A*0101	KLYLDILKV	0
HLA-A*0101	YLLIRSNYL	0
HLA-A*0101	FLTEAISHV	0
HLA-A*0101	FIMSEILRI	0
HLA-A*0101	SLILRNFWL	0
HLA-A*0101	KLAKLIIDL	0
HLA-A*0101	FLVNYEMKL	0
HLA-A*0101	QLIEQSLFL	0
HLA-A*0101	SLFCWLHLI	0
HLA-A*0101	LILALLTFL	0
HLA-A*0101	IMITTIIIV	0
HLA-A*0101	YMLTNSELL	0
HLA-A*0101	KLSEGLDEV	0
HLA-A*0101	FISSCLYKL	0
HLA-A*0101	KLMSNNVQI	0
HLA-A*0101	FQNCISFGL	0
HLA-A*0101	KLNTYPSLL	0
HLA-A*0101	YLVDTYQGI	0
HLA-A*0101	YLINHECIV	0
HLA-A*0101	AILTYIDLV	0
HLA-A*0101	ILASTTPGV	0
HLA-A*0101	GLLDDNCEI	0
HLA-A*0101	YLNDKDHIV	0
HLA-A*0101	SMMLENLGL	0
HLA-A*0101	MMLENLGLL	0
HLA-A*0101	LIIAAIIFI	0
HLA-A*0101	RQATFTFLV	0
HLA-A*0101	TLLIRILPL	0
HLA-A*0101	LLLRTVVEL	0
HLA-A*0101	FLTWKDISL	0
HLA-A*0101	ILLSKFLKL	0
HLA-A*0101	IMIAILNKL	0
HLA-A*0101	LLIRSNYLL	0
HLA-A*0101	FLLGVGSAI	0
HLA-A*0101	KLSEILGML	0
HLA-A*0101	KLNMICDWL	0
HLA-A*0101	AMSKLLTEL	0
HLA-A*0101	YLQLIEQSL	0
HLA-A*0101	KLPFFVRSV	0
HLA-A*0101	IMLYDVKFL	0
HLA-A*0101	ILDDFKVSL	0
HLA-A*0101	KLSMILGLL	0
HLA-A*0101	VLGSTMILV	0
HLA-A*0101	YMNQLSELL	0
HLA-A*0101	FIASANHKV	0
HLA-A*0101	VLLDQLKTL	0
HLA-A*0101	LLYKEYAGI	0
HLA-A*0101	AQADYLLAL	0
HLA-A*0101	KMLKEMGEV	0
HLA-A*0101	GIIEDIYTI	0
HLA-A*0101	KLDWVYASI	0
HLA-A*0101	SLIFRNVWL	0
HLA-A*0101	SLIAVGLLL	0
HLA-A*0101	TLYMNLPML	0
HLA-A*0101	YILSQDASL	0
HLA-A*0101	VLGAIALGV	0
HLA-A*0101	KLSGSECYI	0
HLA-A*0101	ILLKISANI	0
HLA-A*0101	SLGKLVFVV	0
HLA-A*0101	LQMLDIHGV	0
HLA-A*0101	SLFVCDAEL	0
HLA-A*0101	KLIHLTNAL	0
HLA-A*0101	RLNKFLTCI	0
HLA-A*0101	LLSRILSVV	0
HLA-A*0101	TLASLTTEI	0
HLA-A*0101	GMLYAMSRL	0
HLA-A*0101	IIADNITPV	0
HLA-A*0101	YIGDHIVDL	0
HLA-A*0101	MITTIISLL	0
HLA-A*0101	MIILCIAAL	0
HLA-A*0101	KLIKITGSL	0
HLA-A*0101	LLSLIAVGL	0
HLA-A*0101	GLTDQLTKL	0
HLA-A*0101	SLQQEITLL	0
HLA-A*0101	HMITTIISL	0
HLA-A*0101	NPRQSRFVL	0
HLA-A*0101	LPRFMNYTL	0
HLA-A*0101	MPVYNRQVL	0
HLA-A*0101	VPVYNRQIL	0
HLA-A*0101	YPASIKKVL	0
HLA-A*0101	NPTHDIIAL	0
HLA-A*0101	HPTHMKAIL	0
HLA-A*0101	LPREKLKKL	0
HLA-A*0101	SPKAGLLSL	0
HLA-A*0101	YPCSITSIL	0
HLA-A*0101	MPCKTVKAL	0
HLA-A*0101	NPKASLLSL	0
HLA-A*0101	FPHFSSVVL	0
HLA-A*0101	SPVIEHVRL	0
HLA-A*0101	HPTPIKKIL	0
HLA-A*0101	FPKITFERL	0
HLA-A*0101	KPNYQRKPL	0
HLA-A*0101	CPNFASVVL	0
HLA-A*0101	IPTKSNGRL	0
HLA-A*0101	SPDCGMIIL	0
HLA-A*0101	IPKLNEIHL	0
HLA-A*0101	LPRFMSVNF	0
HLA-A*0101	RLRVHGTVL	0
HLA-A*0101	APYAGLIMI	0
HLA-A*0101	KPVKLSEGL	0
HLA-A*0101	GPSLIKTEL	0
HLA-A*0101	NPNAEFVTL	0
HLA-A*0101	APDTPIILL	0
HLA-A*0101	TPASLINNL	0
HLA-A*0101	KPTKHTPII	0
HLA-A*0101	RPSAPDTPI	0
HLA-A*0101	WPYFTLIHM	0
HLA-A*0101	LPLLSNKKL	0
HLA-A*0101	TVRRANRVL	0
HLA-A*0101	KPTGAPPEL	0
HLA-A*0101	SPITSNSTI	0
HLA-A*0101	YVRERSWSL	0
HLA-A*0101	HVALHNLVL	0
HLA-A*0101	NPKDNDVEL	0
HLA-A*0101	KTRCQMTSL	0
HLA-A*0101	RPCEFPASI	0
HLA-A*0101	RGRVPNTEL	0
HLA-A*0101	TPIIYKYDL	0
HLA-A*0101	LTRLIRKKL	0
HLA-A*0101	KARSTPVTL	0
HLA-A*0101	NPKGIFKKL	0
HLA-A*0101	CNRDKREIL	0
HLA-A*0101	RKRFYNSML	0
HLA-A*0101	LKRLPREKL	0
HLA-A*0101	RPMEFPASV	0
HLA-A*0101	LPKKVDLEM	0
HLA-A*0101	NPSEITSQI	0
HLA-A*0101	TPETLENIL	0
HLA-A*0101	VPEKTNLEM	0
HLA-A*0101	IHRVSKDAL	0
HLA-A*0101	MPSHIQNYI	0
HLA-A*0101	RPLSLETII	0
HLA-A*0101	YPRMDIPKI	0
HLA-A*0101	WPTLRNAIV	0
HLA-A*0101	APPYIGDHI	0
HLA-A*0101	SPMVNLTQV	0
HLA-A*0101	LAMIISTSL	0
HLA-A*0101	IPYTAAVQV	0
HLA-A*0101	LPASLTIWF	0
HLA-A*0101	LMITDMRPL	0
HLA-A*0101	RTVRRTTTL	0
HLA-A*0101	SPNQTFNEI	0
HLA-A*0101	TPDFLTEAI	0
HLA-A*0101	VIRRANNVL	0
HLA-A*0101	STRFRNTLL	0
HLA-A*0101	LPKDIANSF	0
HLA-A*0101	LPWHHINRF	0
HLA-A*0101	GPTSARDGI	0
HLA-A*0101	VVLTRTYSL	0
HLA-A*0101	IARSSNNIM	0
HLA-A*0101	GPESGLLHL	0
HLA-A*0101	YPLEYQRVI	0
HLA-A*0101	YIRIANSEL	0
HLA-A*0101	EPTYFQSLL	0
HLA-A*0101	GPTAARDGI	0
HLA-A*0101	LAAGDRSGL	0
HLA-A*0101	IPSWVSNWF	0
HLA-A*0101	IPAYRTTNY	0
HLA-A*0101	SPVSPQTSA	0
HLA-A*0101	TPDFLTEAI	0
HLA-A*0101	IPKIARSFY	0
HLA-A*0101	LTRNYMILL	0

## Sheet: A0201
Allele	Peptide	Scaled score
HLA-A*0201	FMYSDFHFI	100
HLA-A*0201	GILGFVFTL	100
HLA-A*0201	VIGDQYVKV	98
HLA-A*0201	IGDQYVKVD	18
HLA-A*0201	GDQYVKVDP	0
HLA-A*0201	DQYVKVDPV	11
HLA-A*0201	QYVKVDPVA	0
HLA-A*0201	VKVDPVAAL	0
HLA-A*0201	KVDPVAALF	84
HLA-A*0201	VDPVAALFF	0
HLA-A*0201	DPVAALFFF	0
HLA-A*0201	PVAALFFFD	0
HLA-A*0201	VAALFFFDI	83
HLA-A*0201	AALFFFDID	8
HLA-A*0201	LFFFDIDLQ	0
HLA-A*0201	FFFDIDLQA	95
HLA-A*0201	FFDIDLQAG	18
HLA-A*0201	DIDLQAGIL	0
HLA-A*0201	IDLQAGILA	40
HLA-A*0201	DLQAGILAR	0
HLA-A*0201	LQAGILARN	45
HLA-A*0201	QAGILARNL	18
HLA-A*0201	AGILARNLV	93
HLA-A*0201	GILARNLVP	48
HLA-A*0201	ILARNLVPM	100
HLA-A*0201	LARNLVPMV	90
HLA-A*0201	ARNLVPMVA	0
HLA-A*0201	RNLVPMVAT	0
HLA-A*0201	NLVPMVATV	100
HLA-A*0201	LVPMVATVQ	30
HLA-A*0201	VPMVATVQG	0
HLA-A*0201	PMVATVQGQ	0
HLA-A*0201	MVATVQGQN	0
HLA-A*0201	VATVQGQNL	40
HLA-A*0201	ATVQGQNLK	0
HLA-A*0201	TVQGQNLKY	0
HLA-A*0201	VQGQNLKYQ	0
HLA-A*0201	QGQNLKYQE	0
HLA-A*0201	GQNLKYQEF	0
HLA-A*0201	MMLENLGLL	100
HLA-A*0201	FLTWKDISL	95
HLA-A*0201	FIMSEILRI	93
HLA-A*0201	FLLGVGSAI	93
HLA-A*0201	ILLSKFLKL	93
HLA-A*0201	TLSGFQFIL	91
HLA-A*0201	YLLSSLSML	89
HLA-A*0201	FISSCLYKL	89
HLA-A*0201	TLLIRILPL	89
HLA-A*0201	SLILRNFWL	89
HLA-A*0201	LLIRSNYLL	89
HLA-A*0201	RQATFTFLV	88
HLA-A*0201	FLVNYEMKL	88
HLA-A*0201	SLIFRNVWL	88
HLA-A*0201	KLSEILGML	88
HLA-A*0201	TLYMNLPML	88
HLA-A*0201	SMMLENLGL	86
HLA-A*0201	IMLYDVKFL	86
HLA-A*0201	ILDDFKVSL	84
HLA-A*0201	LLLRTVVEL	84
HLA-A*0201	YLLIRSNYL	84
HLA-A*0201	KLFPQYLSV	83
HLA-A*0201	MITTIISLL	83
HLA-A*0201	KLDWVYASI	83
HLA-A*0201	SLGKLVFVV	83
HLA-A*0201	AQADYLLAL	83
HLA-A*0201	FLTEAISHV	83
HLA-A*0201	YMNQLSELL	83
HLA-A*0201	GLLSRILSV	83
HLA-A*0201	YLSELLNSL	82
HLA-A*0201	KLPFFVRSV	81
HLA-A*0201	YMLTNSELL	81
HLA-A*0201	KLSMILGLL	80
HLA-A*0201	KMLKEMGEV	49
HLA-A*0201	KLIKITGSL	45
HLA-A*0201	KLSEGLDEV	45
HLA-A*0201	KLSGSECYI	44
HLA-A*0201	MIILCIAAL	33
HLA-A*0201	LIIAAIIFI	2
HLA-A*0201	LSDSTMTNY	0
HLA-A*0201	ISDYFHNTY	0
HLA-A*0201	NIDTALTLY	0
HLA-A*0201	VSDDSQNDY	0
HLA-A*0201	NVDEQSGLY	0
HLA-A*0201	IADNITPVY	0
HLA-A*0201	NVDIFNPKY	0
HLA-A*0201	IIEDIYTIY	0
HLA-A*0201	FTGLIGMLY	0
HLA-A*0201	NLENAAELY	0
HLA-A*0201	YLEKESIYY	0
HLA-A*0201	LIAVGLLLY	0
HLA-A*0201	TSNLFYINY	0
HLA-A*0201	CTTYGTDLY	0
HLA-A*0201	ITTCMDVIY	0
HLA-A*0201	KIEEQSGLY	0
HLA-A*0201	KTLTITTLY	0
HLA-A*0201	LTYYKLNTY	0
HLA-A*0201	VSVGNTLYY	0
HLA-A*0201	ATFTFLVNY	0
HLA-A*0201	LSDDRLNKF	0
HLA-A*0201	GSLTQELEY	0
HLA-A*0201	KSLIPFLCY	0
HLA-A*0201	GLDEVKADY	0
HLA-A*0201	LTQAKIAPY	0
HLA-A*0201	STYTAAVQY	0
HLA-A*0201	ATNNIHWSY	0
HLA-A*0201	STEGSTLYF	0
HLA-A*0201	SSAMIRTNY	0
HLA-A*0201	YLENIEIIY	0
HLA-A*0201	ISDHAFMDF	0
HLA-A*0201	VLELIDSSY	0
HLA-A*0201	LSALRTGWY	0
HLA-A*0201	QSTEGSTLY	0
HLA-A*0201	LSITELSKY	0
HLA-A*0201	FTPNEPGKY	0
HLA-A*0201	GTVLENNDY	0
HLA-A*0201	FLEQKVIKY	0
HLA-A*0201	ITQSLISKY	0
HLA-A*0201	TVSVGNTLY	0
HLA-A*0201	HSVFILSYY	0
HLA-A*0201	VILTQLFLY	0
HLA-A*0201	ALNSLKLLY	0
HLA-A*0201	DTAGNKPNY	0
HLA-A*0201	ITEDANHKF	0
HLA-A*0201	SSGIIIEKY	0
HLA-A*0201	ITNAKIIPY	0
HLA-A*0201	KTIQHNGVY	0
HLA-A*0201	SIGTLGLTY	0
HLA-A*0201	LVHNSTSLY	0
HLA-A*0201	LSVLRTGWY	0
HLA-A*0201	VSNWFSNWY	0
HLA-A*0201	HALCNNKLY	0
HLA-A*0201	LKDDLDHHY	0
HLA-A*0201	CLGSLGISY	0
HLA-A*0201	WLIHWFNLY	0
HLA-A*0201	VVSGDILSY	0
HLA-A*0201	KIAACNDFY	0
HLA-A*0201	ITFERLKNY	0
HLA-A*0201	LLFISSCLY	0
HLA-A*0201	EMEQVVEVY	0
HLA-A*0201	NLNNLSELY	0
HLA-A*0201	TLSIALNIY	0
HLA-A*0201	NTAKSNQLY	0
HLA-A*0201	YAAEIGIQY	0
HLA-A*0201	KSYVVKQEY	0
HLA-A*0201	NSPKGELNY	0
HLA-A*0201	FAGLFMNAY	0
HLA-A*0201	ITDMRPLSL	0
HLA-A*0201	GIHLSDLSY	0
HLA-A*0201	GSYIFNGPY	0
HLA-A*0201	KTFSNGCDY	0
HLA-A*0201	FVNIFMQAY	0
HLA-A*0201	GSTNVVQGY	0
HLA-A*0201	GTPRNQDLY	0
HLA-A*0201	ILAHKISDY	0
HLA-A*0201	NINISTTNY	0
HLA-A*0201	TLLCGEILY	0
HLA-A*0201	LSDSKHVAL	0
HLA-A*0201	CTYRHAPPY	0
HLA-A*0201	GISNKSNRY	0
HLA-A*0201	IMYTMDIKY	0
HLA-A*0201	LSCRICTTY	0
HLA-A*0201	LTRTDRGWY	0
HLA-A*0201	KSNRYNDNY	0
HLA-A*0201	GSCLLKRPY	0
HLA-A*0201	ITDHMFINL	0
HLA-A*0201	NATVALDEY	0
HLA-A*0201	ALHNLVLSY	0
HLA-A*0201	KIMILPDKY	0
HLA-A*0201	LTDQLTKLK	0
HLA-A*0201	SCSTITEGY	0
HLA-A*0201	VLSDALKRY	0
HLA-A*0201	LSEQDFLEL	0
HLA-A*0201	TVCEVKTVY	0
HLA-A*0201	HLGIIEDIY	0
HLA-A*0201	TSRCRVTMY	0
HLA-A*0201	NPRQSRFVL	0
HLA-A*0201	LPRFMNYTL	0
HLA-A*0201	MPVYNRQVL	0
HLA-A*0201	VPVYNRQIL	0
HLA-A*0201	YPASIKKVL	0
HLA-A*0201	NPTHDIIAL	0
HLA-A*0201	HPTHMKAIL	0
HLA-A*0201	LPREKLKKL	0
HLA-A*0201	SPKAGLLSL	0
HLA-A*0201	YPCSITSIL	0
HLA-A*0201	MPCKTVKAL	0
HLA-A*0201	NPKASLLSL	0
HLA-A*0201	FPHFSSVVL	0
HLA-A*0201	SPVIEHVRL	0
HLA-A*0201	HPTPIKKIL	0
HLA-A*0201	FPKITFERL	0
HLA-A*0201	KPNYQRKPL	0
HLA-A*0201	CPNFASVVL	0
HLA-A*0201	IPTKSNGRL	0
HLA-A*0201	SPDCGMIIL	0
HLA-A*0201	IPKLNEIHL	0
HLA-A*0201	LPRFMSVNF	0
HLA-A*0201	RLRVHGTVL	0
HLA-A*0201	APYAGLIMI	0
HLA-A*0201	KPVKLSEGL	0
HLA-A*0201	GPSLIKTEL	0
HLA-A*0201	NPNAEFVTL	0
HLA-A*0201	APDTPIILL	0
HLA-A*0201	TPASLINNL	0
HLA-A*0201	KPTKHTPII	0
HLA-A*0201	RPSAPDTPI	0
HLA-A*0201	WPYFTLIHM	0
HLA-A*0201	LPLLSNKKL	0
HLA-A*0201	TVRRANRVL	0
HLA-A*0201	KPTGAPPEL	0
HLA-A*0201	SPITSNSTI	0
HLA-A*0201	YVRERSWSL	0
HLA-A*0201	HVALHNLVL	0
HLA-A*0201	NPKDNDVEL	0
HLA-A*0201	KTRCQMTSL	0
HLA-A*0201	RPCEFPASI	0
HLA-A*0201	RGRVPNTEL	0
HLA-A*0201	TPIIYKYDL	0
HLA-A*0201	LTRLIRKKL	0
HLA-A*0201	KARSTPVTL	0
HLA-A*0201	NPKGIFKKL	0
HLA-A*0201	CNRDKREIL	0
HLA-A*0201	RKRFYNSML	0
HLA-A*0201	LKRLPREKL	0
HLA-A*0201	RPMEFPASV	0
HLA-A*0201	LPKKVDLEM	0
HLA-A*0201	NPSEITSQI	0
HLA-A*0201	TPETLENIL	0
HLA-A*0201	VPEKTNLEM	0
HLA-A*0201	IHRVSKDAL	0
HLA-A*0201	MPSHIQNYI	0
HLA-A*0201	RPLSLETII	0
HLA-A*0201	YPRMDIPKI	0
HLA-A*0201	WPTLRNAIV	0
HLA-A*0201	APPYIGDHI	0
HLA-A*0201	SPMVNLTQV	0
HLA-A*0201	LAMIISTSL	0
HLA-A*0201	IPYTAAVQV	0
HLA-A*0201	LPASLTIWF	0
HLA-A*0201	LMITDMRPL	0
HLA-A*0201	RTVRRTTTL	0
HLA-A*0201	SPNQTFNEI	0
HLA-A*0201	TPDFLTEAI	0
HLA-A*0201	VIRRANNVL	0
HLA-A*0201	STRFRNTLL	0
HLA-A*0201	LPKDIANSF	0
HLA-A*0201	LPWHHINRF	0
HLA-A*0201	GPTSARDGI	0
HLA-A*0201	VVLTRTYSL	0
HLA-A*0201	IARSSNNIM	0
HLA-A*0201	GPESGLLHL	0
HLA-A*0201	YPLEYQRVI	0
HLA-A*0201	YIRIANSEL	0
HLA-A*0201	EPTYFQSLL	0
HLA-A*0201	GPTAARDGI	0
HLA-A*0201	LAAGDRSGL	0
HLA-A*0201	IPSWVSNWF	0
HLA-A*0201	IPAYRTTNY	0
HLA-A*0201	SPVSPQTSA	0
HLA-A*0201	TPDFLTEAI	0
HLA-A*0201	IPKIARSFY	0
HLA-A*0201	LTRNYMILL	0

## Sheet: A0301
Allele	Peptide	Scaled score
HLA-A*0301	SLFRAVITK	100
HLA-A*0301	RLGVRATRK	100
HLA-A*0301	MGVIGDQYV	0
HLA-A*0301	GVIGDQYVK	95
HLA-A*0301	VIGDQYVKV	0
HLA-A*0301	IGDQYVKVD	0
HLA-A*0301	GDQYVKVDP	0
HLA-A*0301	DQYVKVDPV	0
HLA-A*0301	QYVKVDPVA	0
HLA-A*0301	YVKVDPVAA	0
HLA-A*0301	VKVDPVAAL	0
HLA-A*0301	KVDPVAALF	0
HLA-A*0301	VDPVAALFF	0
HLA-A*0301	DPVAALFFF	0
HLA-A*0301	PVAALFFFD	0
HLA-A*0301	VAALFFFDI	0
HLA-A*0301	AALFFFDID	0
HLA-A*0301	ALFFFDIDL	0
HLA-A*0301	LFFFDIDLQ	0
HLA-A*0301	FFFDIDLQA	0
HLA-A*0301	FFDIDLQAG	0
HLA-A*0301	FDIDLQAGI	0
HLA-A*0301	DIDLQAGIL	0
HLA-A*0301	IDLQAGILA	0
HLA-A*0301	DLQAGILAR	0
HLA-A*0301	LQAGILARN	0
HLA-A*0301	QAGILARNL	0
HLA-A*0301	AGILARNLV	0
HLA-A*0301	GILARNLVP	0
HLA-A*0301	ILARNLVPM	90
HLA-A*0301	LARNLVPMV	0
HLA-A*0301	ARNLVPMVA	0
HLA-A*0301	RNLVPMVAT	0
HLA-A*0301	NLVPMVATV	0
HLA-A*0301	LVPMVATVQ	0
HLA-A*0301	VPMVATVQG	0
HLA-A*0301	PMVATVQGQ	0
HLA-A*0301	MVATVQGQN	0
HLA-A*0301	VATVQGQNL	0
HLA-A*0301	ATVQGQNLK	93
HLA-A*0301	TVQGQNLKY	84
HLA-A*0301	VQGQNLKYQ	0
HLA-A*0301	QGQNLKYQE	0
HLA-A*0301	GQNLKYQEF	0

## Sheet: A1101
Allele	Peptide	Scaled score
HLA-A*1101	SLFRAVITK	100
HLA-A*1101	AVDLSHFLK	100
HLA-A*1101	MGVIGDQYV	0
HLA-A*1101	GVIGDQYVK	100
HLA-A*1101	IGDQYVKVD	0
HLA-A*1101	GDQYVKVDP	0
HLA-A*1101	DQYVKVDPV	0
HLA-A*1101	QYVKVDPVA	0
HLA-A*1101	YVKVDPVAA	0
HLA-A*1101	VKVDPVAAL	0
HLA-A*1101	KVDPVAALF	0
HLA-A*1101	VDPVAALFF	0
HLA-A*1101	DPVAALFFF	0
HLA-A*1101	PVAALFFFD	0
HLA-A*1101	VAALFFFDI	0
HLA-A*1101	AALFFFDID	0
HLA-A*1101	ALFFFDIDL	0
HLA-A*1101	LFFFDIDLQ	0
HLA-A*1101	FFFDIDLQA	0
HLA-A*1101	FFDIDLQAG	0
HLA-A*1101	FDIDLQAGI	0
HLA-A*1101	DIDLQAGIL	0
HLA-A*1101	IDLQAGILA	0
HLA-A*1101	DLQAGILAR	0
HLA-A*1101	LQAGILARN	0
HLA-A*1101	QAGILARNL	0
HLA-A*1101	AGILARNLV	0
HLA-A*1101	GILARNLVP	0
HLA-A*1101	LARNLVPMV	0
HLA-A*1101	ARNLVPMVA	0
HLA-A*1101	RNLVPMVAT	0
HLA-A*1101	NLVPMVATV	0
HLA-A*1101	LVPMVATVQ	0
HLA-A*1101	VPMVATVQG	0
HLA-A*1101	PMVATVQGQ	0
HLA-A*1101	MVATVQGQN	0
HLA-A*1101	VATVQGQNL	0
HLA-A*1101	ATVQGQNLK	100
HLA-A*1101	TVQGQNLKY	100
HLA-A*1101	VQGQNLKYQ	0
HLA-A*1101	QGQNLKYQE	0
HLA-A*1101	GQNLKYQEF	0

## Sheet: A2402
Allele	Peptide	Scaled score
HLA-A*2402	NYKHCFPEI	100
HLA-A*2402	IMPKTGFLI	100
HLA-A*2402	MGVIGDQYV	0
HLA-A*2402	GVIGDQYVK	0
HLA-A*2402	IGDQYVKVD	30
HLA-A*2402	GDQYVKVDP	18
HLA-A*2402	DQYVKVDPV	0
HLA-A*2402	QYVKVDPVA	0
HLA-A*2402	YVKVDPVAA	0
HLA-A*2402	KVDPVAALF	100
HLA-A*2402	VDPVAALFF	87
HLA-A*2402	DPVAALFFF	0
HLA-A*2402	PVAALFFFD	0
HLA-A*2402	VAALFFFDI	100
HLA-A*2402	AALFFFDID	0
HLA-A*2402	ALFFFDIDL	0
HLA-A*2402	LFFFDIDLQ	0
HLA-A*2402	FFDIDLQAG	0
HLA-A*2402	FDIDLQAGI	0
HLA-A*2402	DIDLQAGIL	0
HLA-A*2402	DLQAGILAR	0
HLA-A*2402	LQAGILARN	0
HLA-A*2402	GILARNLVP	18
HLA-A*2402	ILARNLVPM	95
HLA-A*2402	LARNLVPMV	0
HLA-A*2402	ARNLVPMVA	0
HLA-A*2402	RNLVPMVAT	0
HLA-A*2402	LVPMVATVQ	0
HLA-A*2402	VPMVATVQG	0
HLA-A*2402	PMVATVQGQ	0
HLA-A*2402	MVATVQGQN	0
HLA-A*2402	VATVQGQNL	90
HLA-A*2402	ATVQGQNLK	0
HLA-A*2402	TVQGQNLKY	0
HLA-A*2402	VQGQNLKYQ	0
HLA-A*2402	QGQNLKYQE	0
HLA-A*2402	GQNLKYQEF	100

## Sheet: B0702
Allele	Peptide	Scaled score
HLA-B*0702	LPFDRTTVM	100
HLA-B*0702	APRTLVYLL	100
HLA-B*0702	MGVIGDQYV	0
HLA-B*0702	GVIGDQYVK	0
HLA-B*0702	VIGDQYVKV	0
HLA-B*0702	IGDQYVKVD	0
HLA-B*0702	GDQYVKVDP	0
HLA-B*0702	DQYVKVDPV	0
HLA-B*0702	QYVKVDPVA	0
HLA-B*0702	YVKVDPVAA	0
HLA-B*0702	VKVDPVAAL	0
HLA-B*0702	KVDPVAALF	0
HLA-B*0702	VDPVAALFF	0
HLA-B*0702	DPVAALFFF	0
HLA-B*0702	PVAALFFFD	0
HLA-B*0702	VAALFFFDI	0
HLA-B*0702	AALFFFDID	0
HLA-B*0702	ALFFFDIDL	0
HLA-B*0702	LFFFDIDLQ	0
HLA-B*0702	FFFDIDLQA	0
HLA-B*0702	FFDIDLQAG	0
HLA-B*0702	FDIDLQAGI	0
HLA-B*0702	DIDLQAGIL	0
HLA-B*0702	IDLQAGILA	0
HLA-B*0702	DLQAGILAR	0
HLA-B*0702	LQAGILARN	0
HLA-B*0702	QAGILARNL	0
HLA-B*0702	AGILARNLV	0
HLA-B*0702	GILARNLVP	0
HLA-B*0702	ILARNLVPM	100
HLA-B*0702	LARNLVPMV	100
HLA-B*0702	ARNLVPMVA	0
HLA-B*0702	RNLVPMVAT	0
HLA-B*0702	NLVPMVATV	0
HLA-B*0702	LVPMVATVQ	0
HLA-B*0702	VPMVATVQG	90
HLA-B*0702	PMVATVQGQ	0
HLA-B*0702	MVATVQGQN	0
HLA-B*0702	VATVQGQNL	0
HLA-B*0702	ATVQGQNLK	0
HLA-B*0702	TVQGQNLKY	0
HLA-B*0702	VQGQNLKYQ	0
HLA-B*0702	QGQNLKYQE	0
HLA-B*0702	GQNLKYQEF	0
HLA-B*0702	GPRLGVRAT	100
HLA-B*0702	LPRFMSVNF	100
HLA-B*0702	TVRRANRVL	100
HLA-B*0702	NPRQSRFVL	100
HLA-B*0702	WPTLRNAIV	100
HLA-B*0702	RTVRRTTTL	100
HLA-B*0702	VPVYNRQIL	95
HLA-B*0702	YVRERSWSL	92
HLA-B*0702	LPRFMNYTL	91
HLA-B*0702	RLRVHGTVL	87
HLA-B*0702	RGRVPNTEL	87
HLA-B*0702	VIRRANNVL	82
HLA-B*0702	SPKAGLLSL	49
HLA-B*0702	FPHFSSVVL	46
HLA-B*0702	YPRMDIPKI	45
HLA-B*0702	HPTHMKAIL	43
HLA-B*0702	KPTKHTPII	39
HLA-B*0702	KARSTPVTL	38
HLA-B*0702	RPMEFPASV	38
HLA-B*0702	APYAGLIMI	37
HLA-B*0702	LPWHHINRF	36
HLA-B*0702	WPYFTLIHM	35
HLA-B*0702	NPKASLLSL	30
HLA-B*0702	MPCKTVKAL	28
HLA-B*0702	NPKGIFKKL	26
HLA-B*0702	FPKITFERL	26
HLA-B*0702	LPKKVDLEM	25
HLA-B*0702	GPSLIKTEL	25
HLA-B*0702	SPNQTFNEI	24
HLA-B*0702	SPMVNLTQV	22
HLA-B*0702	KPVKLSEGL	21
HLA-B*0702	RPSAPDTPI	20
HLA-B*0702	GPTAARDGI	19
HLA-B*0702	IPKLNEIHL	18
HLA-B*0702	TPIIYKYDL	18
HLA-B*0702	IPYTAAVQV	17
HLA-B*0702	YIRIANSEL	15
HLA-B*0702	YPCSITSIL	13
HLA-B*0702	IPSWVSNWF	11
HLA-B*0702	GPTSARDGI	10
HLA-B*0702	LAMIISTSL	10
HLA-B*0702	HPTPIKKIL	9
HLA-B*0702	MPSHIQNYI	9
HLA-B*0702	LPLLSNKKL	9
HLA-B*0702	KPTGAPPEL	8
HLA-B*0702	RPLSLETII	7
HLA-B*0702	LPKDIANSF	6
HLA-B*0702	SPITSNSTI	6
HLA-B*0702	TPASLINNL	6
HLA-B*0702	LPASLTIWF	6
HLA-B*0702	LTRNYMILL	4
HLA-B*0702	LAAGDRSGL	4
HLA-B*0702	SPVSPQTSA	3
HLA-B*0702	RPCEFPASI	0
HLA-B*0702	HVALHNLVL	0
HLA-B*0702	LTRLIRKKL	0
HLA-B*0702	IPKIARSFY	0
HLA-B*0702	SPDCGMIIL	0
HLA-B*0702	CPNFASVVL	0
HLA-B*0702	STRFRNTLL	0
HLA-B*0702	GPESGLLHL	0
HLA-B*0702	NPTHDIIAL	0
HLA-B*0702	NPKDNDVEL	0
HLA-B*0702	NPNAEFVTL	0
HLA-B*0702	APPYIGDHI	0
HLA-B*0702	APDTPIILL	0
HLA-B*0702	LMITDMRPL	0
HLA-B*0702	IPAYRTTNY	0
HLA-B*0702	SPVIEHVRL	0
HLA-B*0702	VPEKTNLEM	0
HLA-B*0702	NPSEITSQI	0
HLA-B*0702	TPDFLTEAI	0
HLA-B*0702	YPLEYQRVI	0
HLA-B*0702	CNRDKREIL	0
HLA-B*0702	LKRLPREKL	0
HLA-B*0702	TPETLENIL	0
HLA-B*0702	IHRVSKDAL	0
HLA-B*0702	TPDFLTEAI	0
HLA-B*0702	VVLTRTYSL	0
HLA-B*0702	EPTYFQSLL	0

## Sheet: B0801
Allele	Peptide	Scaled score
HLA-B*0801-control	AAHARFVAA	100
HLA-B*0801-control	EMKTDAATL	99
HLA-B*0801	MGVIGDQYV	0
HLA-B*0801	GVIGDQYVK	0
HLA-B*0801	VIGDQYVKV	0
HLA-B*0801	IGDQYVKVD	0
HLA-B*0801	GDQYVKVDP	0
HLA-B*0801	QYVKVDPVA	0
HLA-B*0801	VKVDPVAAL	0
HLA-B*0801	KVDPVAALF	0
HLA-B*0801	VDPVAALFF	0
HLA-B*0801	DPVAALFFF	0
HLA-B*0801	PVAALFFFD	0
HLA-B*0801	VAALFFFDI	0
HLA-B*0801	AALFFFDID	0
HLA-B*0801	ALFFFDIDL	0
HLA-B*0801	LFFFDIDLQ	0
HLA-B*0801	FFFDIDLQA	0
HLA-B*0801	FFDIDLQAG	0
HLA-B*0801	FDIDLQAGI	0
HLA-B*0801	DIDLQAGIL	0
HLA-B*0801	IDLQAGILA	0
HLA-B*0801	DLQAGILAR	0
HLA-B*0801	LQAGILARN	0
HLA-B*0801	QAGILARNL	0
HLA-B*0801	AGILARNLV	90
HLA-B*0801	GILARNLVP	0
HLA-B*0801	ILARNLVPM	100
HLA-B*0801	LARNLVPMV	0
HLA-B*0801	ARNLVPMVA	0
HLA-B*0801	RNLVPMVAT	0
HLA-B*0801	NLVPMVATV	0
HLA-B*0801	LVPMVATVQ	0
HLA-B*0801	VPMVATVQG	0
HLA-B*0801	PMVATVQGQ	0
HLA-B*0801	MVATVQGQN	0
HLA-B*0801	VATVQGQNL	0
HLA-B*0801	ATVQGQNLK	0
HLA-B*0801	TVQGQNLKY	0
HLA-B*0801	VQGQNLKYQ	0
HLA-B*0801	QGQNLKYQE	0
HLA-B*0801	GQNLKYQEF	0

## Sheet: B1501
Allele	Peptide	Scaled score
HLA-B*1501-control	KMARLGKGY	99
HLA-B*1501-control	TQIQTRRSF	99
HLA-B*1501	MGVIGDQYV	0
HLA-B*1501	GVIGDQYVK	0
HLA-B*1501	VIGDQYVKV	0
HLA-B*1501	IGDQYVKVD	0
HLA-B*1501	GDQYVKVDP	0
HLA-B*1501	DQYVKVDPV	0
HLA-B*1501	QYVKVDPVA	0
HLA-B*1501	VKVDPVAAL	0
HLA-B*1501	KVDPVAALF	84
HLA-B*1501	VDPVAALFF	0
HLA-B*1501	DPVAALFFF	0
HLA-B*1501	PVAALFFFD	0
HLA-B*1501	VAALFFFDI	0
HLA-B*1501	AALFFFDID	0
HLA-B*1501	ALFFFDIDL	48
HLA-B*1501	LFFFDIDLQ	0
HLA-B*1501	FFFDIDLQA	0
HLA-B*1501	FFDIDLQAG	0
HLA-B*1501	FDIDLQAGI	0
HLA-B*1501	DIDLQAGIL	0
HLA-B*1501	IDLQAGILA	0
HLA-B*1501	DLQAGILAR	0
HLA-B*1501	LQAGILARN	0
HLA-B*1501	QAGILARNL	0
HLA-B*1501	AGILARNLV	0
HLA-B*1501	GILARNLVP	0
HLA-B*1501	ILARNLVPM	100
HLA-B*1501	LARNLVPMV	0
HLA-B*1501	ARNLVPMVA	0
HLA-B*1501	RNLVPMVAT	0
HLA-B*1501	NLVPMVATV	0
HLA-B*1501	LVPMVATVQ	0
HLA-B*1501	VPMVATVQG	0
HLA-B*1501	PMVATVQGQ	0
HLA-B*1501	MVATVQGQN	0
HLA-B*1501	VATVQGQNL	0
HLA-B*1501	ATVQGQNLK	0
HLA-B*1501	TVQGQNLKY	95
HLA-B*1501	VQGQNLKYQ	0
HLA-B*1501	QGQNLKYQE	0
HLA-B*1501	GQNLKYQEF	100
