# Supplementary material for: A Proteome-Wide Immunoinformatics Tool to Accelerate T-Cell Epitope Discovery and Vaccine Design in the Context of Emerging Infectious Diseases: An Ethnicity-Oriented Approach
Source: Front Immunol. 2021 Feb 26;12:598778. doi: 10.3389/fimmu.2021.598778 (PMC7952308; doi:10.3389/fimmu.2021.598778)
Supplement: Supplementary file 2 [file DataSheet_2.xlsx]

## Sheet: Hoja1
No.	epitopes	Protein	Amino acid position (HXB2)	References
1	TVYYGVPVW	Env	37-45	Murakoshi H. et al, 2018a
2	VPVWKEATTTL	Env	42-52	Murakoshi H. et al, 2018a, Matthews P.C. et al, 2012
3	EVHNVWATHA	Env	63-72	Kawashima Y. et al,2005
4	DPNPQEVVL	Env	78-86	Murakoshi H. et al, 2018a, Matthews P.C. et al, 2012, Ueno, T. et al, 2008, Ueno, T. et al, 2007
5	TAVPWNASW	Env	606-614	Murakoshi H. et al, 2018a, Matthews P.C. et al, 2012,
6	DLRSLCLFSY	Env	758-767	Kawashima Y. et al, 2008
7	IPRRIRQGL	Env	843-851	Kløverpris H.N. et al, 2014
8	RPGGKKKYK	Gag	22-30	Kløverpris H.N. et al, 2014
9	KYKLKHIVW	Gag	28-36	Akahoshi T. et al, 2012,Yokomaku Y. et al, 2004
10	LKHIVWASREL	Gag	31-41	Watanabe T. et al, 2013
11	RELERFAV	Gag	39-46	Watanabe T. et al, 2013
12	SLYNTVATL	Gag	77-85	Yokomaku Y. et al, 2004
13	TVATLYCVH	Gag	81-89	Chikata T. et, 2017
14	SPRTLNAWV	Gag	148-156	Kløverpris H.N. et al, 2014
15	KAFSPEVIPMF	Gag	162-172	Kawashima Y. et al, 2008
16	EVIPMFSAL	Gag	167-175	Kawashima Y. et al, 2008, Kawashima Y. et al,2005,Satoh M. et al, 2005
17	EGATPQDLNTM	Gag	177-187	Ondondo B. et al, 2016
18	TPQDLNTML	Gag	180-188	Murakoshi H. et al, 2015, Ondondo B. et al, 2016, Kløverpris H.N. et al, 2014
19	DLNTMLNTV	Gag	183-191	Kawashima Y. et al, 2008
20	AMQMLKETI	Gag	197-205	Ondondo B. et al, 2016
21	KETINEEAA	Gag	202-210	Ondondo B. et al, 2016
22	AEWDRVHPV	Gag	210-218	Watanabe T. et al, 2013
23	HPVHAGPIA	Gag	216-224	Murakoshi H. et al, 2018a, Kløverpris H.N. et al, 2014, Matthews P.C. et al, 2012
24	DIAGTTSTL	Gag	235-243	Kawashima Y. et al, 2008
25	TSTLQEQIGW	Gag	240-249	Murakoshi H. et al, 2018,Ondondo B. et al, 2016
26	NPPIPVGEIY	Gag	253-262	Murakoshi H. et al, 2018a, Matthews P.C. et al, 2012, Murakoshi H. et al, 2018
27	IYKRWIILG	Gag	261-269	Fujiwara M. et al, 2008
28	IILGLNKIV	Gag	266-274	Murakoshi H. et al, 2018
29	GLNKIVRMY	Gag	269-277	Murakoshi H. et al, 2018
30	RMYSPTSI	Gag	275-282	Murakoshi H. et al, 2018,Chikata T. et, 2017,Ondondo B. et al, 2016,Murakoshi H. et al, 2015,Watanabe T. et al, 2013
31	YSPTSILDI	Gag	277-285	Murakoshi H. et al, 2018, Watanabe T. et al, 2013
32	DYVDRFYKT	Gag	295-303	Murakoshi H. et al, 2018
33	DYVDRFYKTLR	Gag	295-305	Murakoshi H. et al, 2018
34	VKNWMTETL	Gag	313-321	Murakoshi et al, 2009
35	WMTETLLV	Gag	316-323	Murakoshi H. et al, 2018, Chikata T. et, 2017, Ondondo B. et al, 2016, Murakoshi H. et al, 2015
36	NANPDCKTI	Gag	325-333	Yokomaku Y. et al, 2004
37	NPDCKTILKAL	Gag	327-337	Ondondo B. et al, 2016,Murakoshi H. et al, 2015
38	KALGPAATL	Gag	335-343	Murakoshi H. et al, 2018,
39	GPAATLEEM	Gag	338-346	Murakoshi H. et al, 2015
40	ATLEEMMTA	Gag	341-349	Murakoshi H. et al, 2018, Murakoshi H. et al, 2015, Watanabe T. et al, 2013
41	ACQGVGGPGHK	Gag	349-359	Koizumi H. et al, 2010, Murakoshi H. et al, 2018
42	GPGHKARVL	Gag	355-363	Kløverpris H.N. et al, 2014,Murakoshi H. et al, 2018
43	TERQANFL	Gag	427-434	Murakoshi H. et al, 2018,
44	RQANFLGKI	Gag	429-437	Murakoshi H. et al, 2018, Murakoshi et al, 2009
45	FLGKIWPS	Gag	433-440	Murakoshi H. et al, 2018
46	ELYPLTSLRSL	Gag	482-492	Kawashima Y. et al, 2008
47	TPQVPLRPMTY	Nef	71-81	Ueno, T. et al, 2008
48	VPLRPMTY	Nef	74-81	Mwimanzi P. et al, 2010, Ueno, T. et al, 2008, Murakoshi H. et al, 2018a, Motozono C. et al, 2014, Motozono C. et al, 2013, Hashimoto, M. et al,2012
49	RPMTYKAAV	Nef	77-85	Kløverpris H.N. et al, 2014
50	AVDLSHFLK	Nef	84-92	Koizumi H. et al, 2010
51	DLWIYHTQGYF	Nef	111-121	Kawashima Y. et al, 2008
52	FPDWQNYTP	Nef	121-129	Kitano M. et al, 2008
53	RYPLTFGW	Nef	134-141	Katoh J. et al, 2016
54	YPLTFGWCY	Nef	135-143	Matthews P.C. et al, 2012,Fujiwara M. et al, 2008
55	WQRPLVTI	Pol	62-69	Murakoshi, H. et al, 2017
56	EICGHKAIGTV	Pol	121-131	Kawashima Y. et al, 2008
57	FPISPIETV	Pol	155-163	Hashimoto, M. et al,2012,Hashimoto M. et al,2010,Kitano M. et al, 2008
58	ETVPVKLKPGM	Pol	161-171	Kawashima Y. et al, 2008
59	ELNKRTQDF	Pol	234-242	Kawashima Y. et al, 2008
60	EVQLGIPHPA	Pol	244-253	Kawashima Y. et al, 2008
61	TVLDVGDAY	Pol	262-270	Zou C. et al, 2019,Murakoshi H. et al, 2018,Matthews P.C. et al, 2012
62	VPLDEDFRKY	Pol	273-282	Matthews P.C. et al, 2012
63	YTAFTIPSI	Pol	282-290	Zou C. et al, 2019,Motozono C. et al, 2014a,Watanabe T. et al, 2013
64	ETPGIRYQY	Pol	293-301	Kawashima Y. et al, 2008
65	LPQGWKGSPA	Pol	304-313	Hashimoto M. et al, 2010,Kitano M. et al, 2008
66	SPAIFQSSM	Pol	311-319	Zou C. et al, 2019,Kløverpris H.N. et al, 2014
67	AIFQSSMTK	Pol	313-321	Zou C. et al, 2019
68	KQNPDIVIY	Pol	328-336	Chikata T. et, 2017
69	NPDIVIYQY	Pol	330-338	Matthews P.C. et al, 2012,Zou C. et al, 2019,Murakoshi H. et al, 2018
70	VIYQYMDDL	Pol	334-342	Kawashima Y. et al, 2008
71	YQYMDDLYV	Pol	336-344	Zou C.et al,2019
72	ELRQHLLRW	Pol	359-367	Kawashima Y. et al, 2008
73	DIQKLVGKL	Pol	411-419	Kawashima Y. et al, 2008
74	EVIPLTEEA	Pol	446-454	Kawashima Y. et al, 2008
75	IPLTEEAEL	Pol	448-456	Ueno T. et al, 2003
76	ILKEPVHGVYY	Pol	464-474	Murakoshi, H. et al, 2017,Chikata T. et, 2017
77	IQKQGQGQWTY	Pol	484-494	Zou C.et al,2019
78	IYQEPFKNL	Pol	496-504	Zou C. et al, 2019
79	DVKQLTEAV	Pol	519-527	Kawashima Y. et al, 2008
80	EPIVGAETFY	Pol	587-596	Murakoshi H. et al., 2018,Matthews P.C. et al, 2012
81	FYVDGAANR	Pol	595-603	Watanabe T. et al, 2013
82	ETKLGKAGY	Pol	604-612	Kawashima Y. et al, 2008,Satoh M. et al, 2005
83	DTTNQKTEL	Pol	626-634	Kawashima Y. et al, 2008
84	EVNIVTDSQY	Pol	647-656	Kawashima Y. et al, 2008
85	SQYALGII	Pol	654-661	Chikata T. et, 2017, Murakoshi H. et al, 2015
86	QIIEQLIKK	Pol	675-683	Koizumi H. et al, 2010
87	LPPVVAKEI	Pol	743-751	Zou C. et al, 2019, Kløverpris H.N. et al, 2014
88	EIVASCDKCQL	Pol	750-760	Kawashima Y. et al, 2008
89	GQVDCSPGI	Pol	767-775	Watanabe T. et al, 2013
90	LEGKVILVA	Pol	783-791	Ondondo B. et al, 2016
91	HVASGYIEA	Pol	793-801	Kitano M. et al, 2008, Hashimoto M. et al, 2010
92	GYIEAEVI	Pol	797-804	Fujiwara M. et al, 2008
93	IEAEVIPAET	Pol	799-808	Murakoshi H. et al, 2015, Watanabe T. et al, 2011
94	ETGQETAYFLL	Pol	807-817	Watanabe T. et al, 2011
95	GQETAYFLL	Pol	809-817	Watanabe T. et al, 2013
96	ELKKIIGQV	Pol	872-880	Kawashima Y. et al, 2008,Zou C. et al, 2019
97	EHLKTAVQMA	Pol	885-894	Zou C. et al, 2019
98	GERIVDIIA	Pol	912-920	Zou C. et al, 2019
99	IIATDIQTK	Pol	918-926	Zou C. et al, 2019
100	TDIQTKEL	Pol	921-928	Watanabe T. et al, 2011, Murakoshi H. et al, 2015
101	LQKQITKI	Pol	928-935	Murakoshi, H. et al, 2017
102	HPRISSEVHI	Vif	48-57	Kløverpris H.N. et al, 2014
103	AIIRILQQL	Vpr	59-67	Kamori D. et al, 2017
